# Supplementary material for: Dual Regulation of Mitochondrial Complexes by H2S via S-Sulfhydration Controls Respiration in Type 1 Diabetic Hearts
Source: Biomolecules. 2025 Aug 20;15(8):1197. doi: 10.3390/biom15081197 (PMC12384692; doi:10.3390/biom15081197)
Supplement: Supplementary file 1 [file biomolecules-15-01197-s001.zip]

Archive with 4 entries (4 files):
- biomolecules-3706119 WB original images.pptx
- Figure S1A - CIV activity.pdf
- Figure S1B - Mitophagy.pdf
- Figure S1C - Mitochondria Fission & Fusion.pdf
